# Supplementary material for: Associations of Depressive Symptoms and Cognition in the FINGER Trial: A Secondary Analysis of a Randomised Clinical Trial
Source: J Clin Med. 2022 Mar 7;11(5):1449. doi: 10.3390/jcm11051449 (PMC8911355; doi:10.3390/jcm11051449)
Supplement: Supplementary file 1 [file jcm-11-01449-s001.zip]

Archive with 1 entries (1 files):
- jcm-1506762-supplementary.pdf
